# Supplementary material for: Job Exposure Matrix, a Solution for Retrospective Assessment of Particle Exposure in a Subway Network and Their Long-Term Effects
Source: Toxics. 2023 Oct 2;11(10):836. doi: 10.3390/toxics11100836 (PMC10610788; doi:10.3390/toxics11100836)
Supplement: Supplementary file 1 [file toxics-11-00836-s001.zip]

Archive with 1 entries (1 files):
- toxics-2611173-supplementary.pdf
